# Supplementary material for: Acetate Combined with CO2 as Effective Carbon Sources for the Production of Resistant Starch in a Marine Microalga Tetraselmis subcordiformis
Source: Foods. 2025 Jun 5;14(11):2004. doi: 10.3390/foods14112004 (PMC12154068; doi:10.3390/foods14112004)
Supplement: Supplementary file 1 [file foods-14-02004-s001.zip]

Archive with 1 entries (1 files):
- foods-3619905-supplementary.pdf
